# Supplementary material for: Vine Tea Extract (VTE) Inhibits High-Fat Diet-Induced Adiposity: Evidence of VTE’s Anti-Obesity Effects In Vitro and In Vivo
Source: Int J Mol Sci. 2024 Nov 9;25(22):12042. doi: 10.3390/ijms252212042 (PMC11593453; doi:10.3390/ijms252212042)
Supplement: Supplementary file 1 [file ijms-25-12042-s001.zip]

Archive with 1 entries (1 files):
- ijms-3253628-supplementary.pdf
